# Supplementary material for: Advanced Glycation End Products Impair Cardiac Atrial Appendage Stem Cells Properties
Source: J Clin Med. 2021 Jul 1;10(13):2964. doi: 10.3390/jcm10132964 (PMC8269351; doi:10.3390/jcm10132964)
Supplement: Supplementary file 1 [file jcm-10-02964-s001.zip]

Archive with 1 entries (1 files):
- jcm-1264393-supplementary.pdf
